# Supplementary material for: The Phytochemical Profile and Anticancer Activity of Anthemis tinctoria and Angelica sylvestris Used in Estonian Ethnomedicine
Source: Plants (Basel). 2022 Apr 5;11(7):994. doi: 10.3390/plants11070994 (PMC9003001; doi:10.3390/plants11070994)
Supplement: Supplementary file 1 [file plants-11-00994-s001.zip]

Archive with 3 entries (3 files):
- plants-1670305-supplementary/Figure S1.pdf
- plants-1670305-supplementary/Figure S2.pdf
- plants-1670305-supplementary/Figure S3.pdf
